# Supplementary material for: Development of behavioural profile in the Northern common boa (Boa imperator): Repeatable independent traits or personality?
Source: PLoS One. 2017 May 24;12(5):e0177911. doi: 10.1371/journal.pone.0177911 (PMC5443515; doi:10.1371/journal.pone.0177911)
Supplement: S1 Table — Kendall's coefficients of concordance for each of the variables, reflecting the rank order consistency of the variable. The numbers in brackets represent data after we excluded the first year of life. ** Asterisks are indicating the statistical significance of Kendal's coefficient of concordance W (P < 0.001); * P < 0.01. (XLS) [file pone.0177911.s002.xls]

## Sheet: List1
Behavioural tests	Dependent variables	Kendal´s (W)
Feeding trials	Prey acceptance	0.367** (0.098)
	Index of catch latency	0.386** (0.537**)
	Catch latency familiar	0.139
Novel prey test	Catch latency novel (all prey togethera)	0.273**
	Capture success novel	0.229**
	Catch latency novel (live preya)	0.538**
	Catch latency novel (dead prey)	0.566**
Open field test	Movement latency (all trials)	0.232**
	Movement latency (1a and 1b)	0.029
	Movement latency (2a and 2b)	0.005
	Time to leave the area of arena (all trials)	0.249**
	Time to leave the area of arena (1a and 1b)	0.107**
	Time to leave the area of arena (2a and 2b)	0.259**
Activity test	Percentage of movement	0.284**
Handling test	Index of defensive behaviour	0.043 (0.068)
Reactivity test	Tongue flicking	0.071 (0.046)
	Movement	0.097 (0.208*)
Restraint test	Occurrence of defensive behaviour	0.034 (0.036)
Stress response test	Heart rate within the test I (resting)	0.146**
	Heart rate within the test II (resting)	0.055
	Heart rate within the test I (stress)	0.026
	Heart rate within the test II (stress)	0.167**
	Breath rate within the test I (resting)	0.175**
	Breath rate within the test II (resting)	0.293**
	Breath rate within the test I (stress)	0.005
	Breath rate within the test II (stress)	0.129**
	Heart rate between the tests I vs II (resting)	0.168**
	Heart rate between the tests I vs II (stress)	0.166**
	Breath rate between the tests I vs II (resting)	0.09*
	Breath rate between the tests I vs II (stress)	0.06
	Heart rate stress response	0.005
	Breath rate stress response	0.018
