# Supplementary material for: Development of behavioural profile in the Northern common boa (Boa imperator): Repeatable independent traits or personality?
Source: PLoS One. 2017 May 24;12(5):e0177911. doi: 10.1371/journal.pone.0177911 (PMC5443515; doi:10.1371/journal.pone.0177911)
Supplement: S2 Table — Table of variables used for statistical analyses of repeatability, principal component analysis, factor analysis and correlation analyses. Data are transformed prior the normal distribution. For specific transformation and explanation of the variables see Table 1. Variables Breath rate stress response 1 and 2 were transformed for repeatability test by adding the constant to improve the distribution of data. (XLS) [file pone.0177911.s003.xls]

## Sheet: final
Identity	Prey acceptance (A)	Prey acceptance (B)	Prey acceptance (C1)	Prey acceptance (C2)	Prey acceptance (D)	Prey acceptance (E)	Index of catch latency (A)	Index of catch latency (B)	Index of catch latency (C1)	Index of catch latency (C2)	Index of catch latency (D)	Index of catch latency (E)	Catch latency familiar 1	Catch latency familiar 2	Catch latency novel pup (A)	Catch latency novel chicken (C1)	Catch latency novel chicken neck (D)	Catch latency novel dead chicken (D)	Catch latency novel spiny mouse (D)	Catch latency novel dead spiny mouse (C2)	Capture success novel pup (A)	Capture success novel chicken (C1)	Capture success novel spiny mouse (D)	Movement latency 1a (C1)	Movement latency 1b (C1)	Movement latency 2a (C1)	Movement latency 2b (C1)	Time to leave the area of arena 1a (C1)	Time to leave the area of arena 1b (C1)	Time to leave the area of arena 2a (C1)	Time to leave the area of arena 2b (C1)	Percentage of movement familiar (C2)	Percentage of movement novel (C2)	Index of defensive behaviour (A)	Index of defensive behaviour (B)	Index of defensive behaviour (C1)	Index of defensive behaviour (C2)	Index of defensive behaviour (D)	Index of defensive behaviour (E)	Movement (A)	Movement (C1)	Movement (D)	Tongue flicking (A)	Tongue flicking (C1)	Tongue flicking (D)	Occurrence of defensive behaviour (A)	Occurrence of defensive behaviour (B)	Occurrence of defensive behaviour (C)	Occurrence of defensive behaviour (D)
1	1.5708	1.5708	1.1411	1.5708	1.25324	1.2261	0.578148	0.592917	0.581857	0.60206	0.578579	0.574031	9.03599	7.08674	10.1715	10.4913	10.4913	9.393	6.75227	9.03599	1	0	1	4.57471	5.44242	4.54329	5.52146	6.39693	3.7612	6.39693	4.30407	0.578496	1.24653	0	0	0	0	0	0	1	0	0	3	3	3.16228	0	0	0	0
2	0.758041	1.5708	1.1411	1.11977	1.01599	0.967605	0.60206	0.583577	0.591065	0.60206	0.575731	0.560667	6.48158	9.03599	10.1715	10.4913	10.4913	9.393	9.03599	1.79176	1	0	1	3.09104	1.60944	4.80402	1.09861	2.19722	2.3979	4.69135	2.89037	0.671728	0.63812	0	0	0	0	0	0	1	0	0	3	3.16228	3.4641	0	0	0	0
3	0.927295	1.27483	1.1411	1.11977	1.25324	1.5708	0.572097	0.597314	0.518514	0.577236	0.553755	0.583577	6.50429	1.60944	2.83321	10.4913	10.4913	9.393	6.18621	1.60944	1	0	1	3.52636	1.94591	0	2.99573	3.3673	4.62497	2.77259	3.8712	0.612734	1.23955	0	0	0	0	0	0	1	0	0	3.16228	3.31662	3.60555	0	0	1	0
4	0.848062	1.15966	1.5708	1.5708	1.25324	1.09491	0.533603	0.280827	0.342423	0.477121	0.322219	0.500602	0.693147	0	10.4913	4.49981	1.60944	1.94591	3.17805	0	0	1	1	4.34381	5.51343	0	1.79176	6.39693	6.39693	4.27667	4.26268	0.675052	0.504022	0	0	0	0	0	0.333333	1	0	1	2.23607	4.89898	4.12311	0	0	0	0
5	0.948428	1.5708	1.5708	1.5708	1.25324	1.04848	0.579784	0.587662	0.526809	0.574031	0.572505	0.60206	5.89715	5.99645	10.1715	7.03703	10.4913	9.393	9.03599	1.79176	1	1	1	4.76217	4.67283	3.3673	2.48491	6.39693	3.97029	4.00733	3.71357	0.641108	1.17246	0	0	0	0	0	0	0	0	0	3.4641	3.16228	0	0	0	0	0
6	1.5708	1.5708	1.5708	1.5708	1.25324	1.5708	0.520156	0.529509	0.531479	0.60206	0.527426	0.533603	5.39816	6.82763	0.693147	9.17725	10.4913	9.393	4.09434	0.693147	1	1	1	4.69135	5.26786	5.25227	2.19722	6.39693	6.39693	4.67283	4.04305	0.526952	1.10226	0	0.0434783	0.125	0	0	0	0	0	0	3.16228	3	0	0	0	0	0
7	1.21538	1.5708	1.5708	1.5708	1.25324	1.5708	0.551755	0.583577	0.50515	0.577236	0.477121	0.554287	3.68888	4.5326	10.1715	9.17725	10.0401	9.393	2.70805	0	1	1	1	0.693147	5.0814	3.29584	4.02535	2.48491	6.39693	4.91265	3.58352	0.665094	0.773313	0.1875	0.0869565	0	0	0.333333	0.666667	0	0	0	3.60555	3.87298	3.60555	1	0	2	0
8	0.848062	1.5708	1.5708	1.5708	1.25324	1.5708	0.477121	0.500602	0.421005	0.537119	0.402488	0.48902	4.85203	1.79176	10.4913	9.17725	10.0401	10.4913	1.94591	1.60944	0	1	1	4.72739	5.16479	4.17439	0	6.39693	4.38203	4.29046	2.83321	0.440812	1.04645	0	0	0	0	0	0	1	0	1	3.16228	3.16228	3.31662	0	0	0	0
9	1.21538	1.5708	1.1411	1.11977	1.5708	1.2261	0.511883	0.48337	0.280827	0.367977	0.361728	0.477121	0.693147	2.3979	10.1715	10.4913	10.0401	9.393	4.90527	0	1	0	1	3.55535	4.7185	4.93447	1.94591	5.50533	3.63759	4.48864	2.83321	0.302394	0.823296	0	0	0	0	0	0.333333	0	0	1	1	3.16228	3.60555	0	1	0	0
10	1.5708	1.5708	1.5708	1.5708	1.25324	1.5708	0.486076	0.41218	0.30103	0.550907	0.420216	0.452298	3.2581	3.21888	6.04501	4.57471	10.4913	2.07944	2.3979	0.693147	1	1	1	3.7612	4.09434	3.93183	2.63906	6.39693	4.78749	4.99721	4.07754	0.676261	1.09065	0.0588235	0	0	0	0	0	1	1	1	2.64575	3.31662	3.74166	1	0	0	0
11	1.21538	1.5708	1.5708	1.5708	1.5708	1.5708	0.486667	0.500602	0.342423	0.443697	0.371068	0.500602	3.52636	2.48491	10.1715	0	4.78749	9.393	4.31749	0	1	1	1	6.39693	6.39693	6.39693	4.81218	6.39693	6.39693	6.39693	4.7362	0.617914	0.992914	0	0	0	0	0	0	1	0	1	3.74166	3.16228	2.64575	0	0	1	0
12	1.21538	1.5708	1.5708	1.09491	1.11977	1.5708	0.439333	0.394147	0.389971	0.522879	0.416825	0.439333	1.09861	1.09861	6.94216	9.17725	10.4913	10.4913	2.30259	0.693147	1	1	1	2.30259	5.15906	4.17439	4.47734	6.39693	6.39693	5.70378	2.99573	0.605131	0.800068	0	0	0	0	0	0	0	1	1	3.31662	3.16228	3.16228	0	0	0	0
13	0.948428	1.5708	1.5708	1.5708	1.5708	1.5708	0.444937	0.48337	0.342423	0.522879	0.423246	0.48902	2.3979	2.07944	10.1715	6.22059	1.38629	0.693147	3.55535	9.03599	1	1	1	2.07944	3.55535	3.97029	4.61512	2.70805	3.29584	4.35671	4.09434	0.682813	0.572763	0	0	0	0	0.0833333	0.666667	0	1	1	3.16228	3	4.12311	0	0	0	1
14	0.848062	1.5708	1.5708	1.5708	1.11977	1.5708	0.439333	0.477121	0.490086	0.589826	0.425969	0.464887	2.48491	1.94591	10.4913	9.17725	10.4913	9.393	2.99573	0	0	1	1	1.94591	4.67283	4.36945	0	5.47227	4.7362	3.21888	2.19722	0.621222	0.631156	0	0	0	0	0.0833333	0	1	1	1	3.87298	3.31662	3.16228	0	0	0	0
15	1.06544	1.5708	1.5708	1.5708	1.5708	1.5708	0.572097	0.541362	0.421005	0.492916	0.39794	0.477121	3.21888	2.83321	10.4913	0	10.0401	1.79176	1.38629	1.79176	0	1	1	1.60944	4.20469	1.79176	2.30259	4.96981	4.85203	4.12713	4.06044	0.677834	0.852743	0	0	0.125	0	0	0	1	0	1	3.31662	3.31662	3.60555	0	0	0	0
16	1.21538	1.5708	1.1411	0.643501	1.01599	1.5708	0.556303	0.564271	0.571391	0.564271	0.554881	0.583577	4.31749	9.03599	7.05359	10.4913	10.4913	10.4913	0.693147	6.39693	1	0	1	0	4.68213	0	2.94444	2.30259	4.09434	3.71357	4.72739	0.950243	0.850012	0.0588235	0	0	0	0	0	0	0	0	2	3	3.16228	0	0	0	0
17	1.06544	1.5708	1.5708	1.5708	1.5708	1.5708	0.539912	0.464887	0.477121	0.460731	0.389166	0.439333	3.46574	2.07944	10.4913	4.83628	10.0401	1.94591	3.66356	1.60944	0	1	1	5.42495	5.70378	3.8712	5.19296	6.39693	6.39693	5.16479	3.49651	0.475984	0.56379	0.0588235	0.695652	0.375	0.5	0.666667	1	0	0	1	4	4.12311	4.79583	0	0	0	1
18	1.06544	1.5708	1.5708	1.5708	1.25324	1.5708	0.385351	0.495605	0.405765	0.522879	0.461609	0.511883	1.60944	1.38629	10.1715	9.17725	10.4913	9.393	1.79176	0.693147	1	1	1	4.46591	3.78419	1.09861	1.09861	4.45435	4.00733	3.68888	3.2581	0.471506	0.645602	0	0.0434783	0	0	0	0	1	0	1	2.23607	3.16228	3.16228	0	0	1	0
19	0.848062	1.5708	1.5708	1.5708	1.5708	1.5708	0.548814	0.513333	0.389971	0.508155	0.380211	0.439333	2.56495	1.38629	10.4913	9.17725	2.48491	2.07944	2.89037	0	0	1	1	5.07517	4.02535	0	2.19722	6.39693	6.39693	3.29584	3.71357	0.398657	0.43268	0	0	0	0	0	0	0	1	1	3.87298	2.44949	2.44949	0	0	0	0
20	0.948428	1.5708	1.5708	0.643501	0.927295	1.2261	0.561442	0.562551	0.435729	0.452298	0.408664	0.477121	3.85015	2.07944	10.4913	4.58497	4.90527	10.4913	2.89037	0.693147	0	1	1	2.94444	3.21888	2.70805	2.83321	4.43082	4.20469	4.02535	3.68888	0.804639	0.679045	0	0	0	0	0	0	1	1	1	0	4.12311	3.4641	0	0	0	0
21	1.06544	1.5708	1.5708	1.11977	1.24491	1.5708	0.564271	0.564271	0.526809	0.564271	0.550907	0.558155	3.91202	5.57215	10.1715	5.60947	10.4913	9.393	6.8638	0	1	1	1	3.3673	3.58352	1.09861	1.09861	6.39693	6.39693	4.79579	4.70953	0.579013	0.675838	0	0	0.125	0	0	0	0	0	1	3.87298	3.87298	4	0	0	0	0
22	0.948428	1.5708	1.5708	1.5708	1.5708	1.5708	0.561442	0.562551	0.373581	0.425969	0.311754	0.39794	1.38629	2.99573	10.4913	3.68888	1.60944	1.79176	2.77259	1.79176	0	1	1	4.20469	4.62497	4.8828	2.56495	6.39693	4.89035	4.93447	5.27811	0.476971	0.628828	0	0	0	0	0.333333	0	1	1	0	3.16228	3.4641	3.4641	0	0	1	1
23	1.5708	1.5708	1.5708	1.5708	1.24491	1.5708	0.51663	0.530367	0.449969	0.564271	0.544068	0.585027	1.79176	2.3979	10.1715	3.91202	10.4913	9.393	0.693147	1.60944	1	1	1	3.04452	2.56495	1.94591	1.38629	6.39693	5.273	6.39693	6.39693	0.497864	0.688509	0	0	0	0	0	0	0	0	1	1.41421	2.44949	2.64575	0	0	1	1
24	1.21538	1.5708	1.5708	0.662874	0.729728	0.657464	0.520156	0.535899	0.449969	0.263241	0.416825	0.492916	2.99573	0.693147	10.1715	7.03703	0	9.393	4.26268	1.79176	1	1	1	3.52636	4.58497	1.09861	3.55535	6.39693	4.39445	5.20949	4.94164	0.495731	0.555697	0	0	0	0	0	0	1	0	0	2	3.31662	3	0	0	0	0
25	1.06544	1.5708	1.5708	1.09491	1.25324	1.5708	0.564271	0.519086	0.373581	0.492916	0.411442	0.425969	4.90527	1.09861	10.4913	5.11799	10.4913	9.393	2.07944	0.693147	0	1	1	6.39693	5.70378	4.21951	3.93183	6.39693	6.39693	4.55388	3.91202	0.937786	0.766345	0.117647	0.217391	0.125	0.25	0.166667	0	0	1	0	4.12311	2	0	0	0	2	0
26	0.795603	1.5708	1.1411	0.927295	1.5708	1.5708	0.60206	0.574031	0.464887	0.439333	0.439333	0.533603	3.93183	3.3322	10.4913	9.17725	10.0401	1.79176	2.56495	0	1	1	1	4.41884	3.7612	0	4.77912	3.98898	4.63473	3.3322	3.89182	0.789432	0.704817	0	0	0	0	0	0	0	0	1	4.12311	3.74166	4.24264	0	0	0	0
27	0.703721	1.5708	1.1411	1.5708	1.5708	1.2261	0.533603	0.48337	0.425969	0.544068	0.447158	0.48902	2.83321	1.09861	10.1715	9.17725	10.0401	2.07944	0	1.60944	1	1	1	6.39693	2.83321	1.09861	2.89037	6.39693	4.97673	4.99043	5.44242	0.512821	0.872384	0	0	0	0	0	0	0	1	1	3.60555	3.4641	4.12311	0	0	0	0
28	1.06544	1.5708	1.5708	1.11977	1.5708	1.5708	0.564271	0.511883	0.490086	0.537119	0.389166	0.500602	4.30407	2.07944	10.4913	9.17725	4.82028	1.09861	0.693147	1.79176	0	1	1	4.64439	3.21888	0	4.15888	4.06044	3.58352	2.19722	6.39693	0.644249	1.15797	0.0625	0	0	0	0	0	1	1	1	2	4	3.60555	0	0	0	0
29	1.06544	1.5708	1.5708	1.5708	1.5708	1.5708	0.548185	0.500602	0.356547	0.589826	0.447158	0.477121	0.693147	0	10.4913	4.54329	10.0401	9.393	2.63906	0.693147	0	1	1	6.39693	5.70378	5.33272	3.7612	6.39693	6.39693	5.05625	4.17439	0.570386	0.807142	0	0	0.125	0	0	0	0	0	1	3.87298	3.60555	3.74166	0	2	0	0
30	0.948428	1.5708	1.1411	0.927295	1.01599	1.2261	0.576253	0.552086	0.51491	0.574031	0.561943	0.592076	5.81413	5.42495	10.4913	9.17725	10.4913	10.4913	2.3979	6.39693	0	1	1	6.39693	4.95583	4.23411	2.56495	6.39693	6.39693	3.97029	3.3322	0.55005	0.656001	0.0588235	0	0	0	0	0	0	0	0	4.3589	3.31662	4.12311	0	1	0	0
[truncated: 13 more columns]
