# Supplementary material for: Development of behavioural profile in the Northern common boa (Boa imperator): Repeatable independent traits or personality?
Source: PLoS One. 2017 May 24;12(5):e0177911. doi: 10.1371/journal.pone.0177911 (PMC5443515; doi:10.1371/journal.pone.0177911)
Supplement: S3 Table — Table of identity, sex, initial (A) and final (F) body weight (in grams) and factor scores from principal component analyses (for selected life stages A, C1, D and E) as well as from factor analyses including the whole dataset of dependent variables across all life stages. (XLS) [file pone.0177911.s004.xls]

## Sheet: final
Identity	Sex	Body weight (A)	Body weight (F)	PC1 A	PC2 A	PC3 A	PC1 C1	PC2 C1	PC3 C1	PC1 D	PC2 D	PC1 E	PC2 E	Factor scores 1	Factor scores 2	Factor scores 3
1	1	41.1	776.7	0.13715	-0.679529	-0.351809	-1.56401	1.02536	0.161101	-1.35361	0.380253	-0.398417	1.10111	1.73733	-0.43477	0.738224
2	1	49.11	425.4	-0.295785	-0.378071	1.31379	-1.54821	1.08125	-0.0225363	-1.77574	0.510168	-0.124719	1.70582	1.843	-0.792605	-1.13784
3	1	46.42	508.69	-0.681686	0.14302	-0.980636	-1.22614	0.841169	0.771232	-1.10393	0.3816	-0.744676	0.223202	1.43658	-0.206574	-1.02291
4	1	43.77	469.22	-0.415267	-1.05231	0.801696	0.939352	-0.313208	-2.24165	0.992034	0.53216	1.58257	1.48478	-1.79017	-0.304157	-1.22022
5	1	49.94	950	-0.41055	0.915723	0.465381	-0.143177	0.504953	-0.108997	-2.2761	0.163739	-0.294539	1.83813	1.26571	-0.817199	0.754472
6	0	47.97	1028.42	-0.705126	1.14608	-3.40475	0.416029	1.51343	0.270913	-1.53393	0.159182	-0.631617	-0.208588	1.04457	-0.0992465	2.17206
7	0	48.3	1131	3.0456	0.483239	0.150475	0.0415515	0.661542	1.10162	-0.693328	-1.05406	1.0129	0.622768	0.943912	1.6393	0.212795
8	0	47.29	565.27	-0.628656	-0.76945	0.542837	-0.234966	-0.0383013	-0.125482	0.679009	0.596075	-0.530756	-0.593792	-0.40695	-1.05449	0.59112
9	0	45.58	898.07	-0.375111	-0.650646	-0.553872	-0.936905	-0.484024	-0.164535	0.842598	0.34626	1.51214	0.916409	-0.941651	-1.48474	0.204566
10	1	46.62	651.07	3.01833	-1.18221	-1.56765	0.521407	-1.81196	-0.39021	0.653446	0.638143	-0.447676	-0.911088	-0.718312	-0.904169	0.911457
11	1	47.26	748.19	-0.404914	-0.513965	-0.143746	1.35427	-0.277345	0.707231	0.673555	0.307448	-0.556958	-0.493721	-0.900837	-0.461799	1.50894
12	1	44.94	802.44	-0.860204	0.548107	-1.62246	-0.331857	-1.39247	-0.102139	0.424791	0.679253	-0.418345	-1.02311	-0.832181	-0.850667	1.01387
13	0	47.92	494.72	-0.83249	0.302645	-0.296182	0.142708	-1.62878	0.0198225	0.563375	-2.32404	2.7193	-0.557203	-0.712086	1.56572	-1.47376
14	0	51.1	565.11	-0.774592	-0.533539	0.374849	-0.496846	-0.87838	-0.234987	0.0389644	-0.693944	-0.476157	-0.802314	-0.459461	-0.369567	0.0998766
15	1	45.57	855.73	-0.193148	-0.426389	0.665727	1.98749	1.0149	-0.283141	1.12785	0.426909	-0.503836	-0.696604	-0.398394	0.208571	-0.241007
16	0	48.54	554.36	0.863256	0.424081	-0.671735	-1.54339	0.972557	0.15631	-0.783964	0.552619	-0.744676	0.223202	1.85884	-0.0943706	-0.938396
17	0	48.03	876.26	0.829862	1.15999	0.48706	1.36707	1.32359	-1.11885	0.815655	-2.32753	2.83171	-0.98652	-0.727349	2.53399	0.449285
18	0	47.03	1074.33	-0.771416	-1.58958	-0.506059	-0.0580999	0.00179911	0.873189	0.453667	0.661208	-0.58248	-0.396249	-0.388296	-0.20678	-0.0286766
19	1	49.13	520.03	-0.570029	1.02175	0.58645	-0.48094	-1.43391	0.722979	0.767062	0.321831	-0.418345	-1.02311	-1.00433	-0.0654274	-0.157886
20	0	47.19	400.98	-0.185186	-2.13122	0.638256	0.423231	-1.08551	-1.26198	0.264215	0.793811	-0.179172	0.263774	-0.298422	-0.904182	-1.10643
21	0	49.57	791.89	-0.401169	1.04092	0.182328	1.10837	1.55634	-0.795031	-0.290412	0.772773	-0.687162	0.00354733	0.539971	-0.0191488	0.173814
22	0	49.4	1025	-0.295309	-0.510034	0.818885	0.680413	-1.31644	0.464705	0.104897	-2.8652	1.23405	-1.9968	-1.18977	1.25766	-0.497574
23	1	49.91	1047.89	-0.151454	-0.518446	-1.17467	0.444419	0.206592	1.63996	0.113149	-0.664464	-0.747956	0.235731	-0.00306258	-0.0191441	0.309934
24	1	48.2	445.22	-0.236863	-1.29302	-0.0583768	0.0405141	0.126237	-0.322838	-1.02217	0.504783	0.320672	1.98452	-0.496515	-1.68989	-0.363976
25	1	48.64	741.08	0.903694	1.3059	0.628549	1.22314	-0.287084	3.34449	-1.15544	-1.33984	-0.388111	-1.13858	0.253271	1.99864	1.77957
26	1	49.93	488.12	-0.440876	1.34517	0.993626	-0.99405	0.484106	-0.770586	0.977776	0.503012	-0.631617	-0.208588	0.379469	0.48545	-1.49398
27	0	45.92	417.1	-0.717016	0.897564	0.680298	-1.13346	-0.92598	-0.429555	1.22629	0.531976	-0.206093	0.366586	-0.505895	-0.458859	-0.529587
28	0	41.82	702.68	1.12417	-0.965701	0.89999	-0.353916	-0.838653	-1.02606	1.24068	0.42326	-0.556958	-0.493721	-0.113326	0.457755	-1.70958
29	1	45.92	863.39	-0.43575	0.960719	0.172804	1.53751	0.686453	-0.579296	0.834201	0.48246	-0.503836	-0.696604	-0.695021	0.511149	1.04097
30	1	40.23	590.98	0.860539	1.49921	0.928937	-1.18152	0.711783	-0.255675	-0.804578	0.600151	-0.43924	1.25702	1.27938	0.579539	-0.0391354

## Sheet: vysvetlivky
PC1rotALL	PC2rotALL	PC3rotALL	přejmenovány na PC1, PC2, PC3 - jsou to factor scores z celkové faktorové analýzy
PC1 A	PC2 A	PC3 A	factor scores z dílčí PCA analýzy pro období A a dále analogicky pro další období
Sex			1 samec, 0 samice
